# Supplementary material for: Proteogenomic Approaches for the Identification of NF1/Neurofibromin-depleted Estrogen Receptor–positive Breast Cancers for Targeted Treatment
Source: Cancer Res Commun. 2023 Jul 26;3(7):1366–77. doi: 10.1158/2767-9764.CRC-23-0044 (PMC10370361; doi:10.1158/2767-9764.CRC-23-0044)
Supplement: Table S1 — Correlation between levels of NF1 and protein kinases in the PDXs. [file crc-23-0044-s06.xls]

## Sheet: Revised_Fig2B_table_9KiP_cor_NF
Table S1: Correlation between levels of NF1 and protein kinases in the PDXs
Gene symbol	Coefficient	p value	FDR
PDXK	-0.434053	2.17e-06	0.000111933
PAK2	-0.423345	4.07e-06	0.000138257
RET	-0.367161	7.96e-05	0.0020302
PIK3CA	-0.324857	0.000534944	0.00823213
MAP2K1	-0.296774	0.00164234	0.015229
IRAK1	-0.270828	0.00421363	0.0330608
RPS6KA1	-0.264766	0.00518613	0.0350497
CSNK1A1	-0.263848	0.00534969	0.0350497
ACVR1B	-0.263037	0.005498	0.0350497
DAPK2	-0.247829	0.00904333	0.047315
AKT1	-0.247023	0.00927744	0.047315
CDK5	-0.226025	0.0175823	0.0781652
TRIM28	-0.176807	0.0646355	0.218649
HCK	-0.174042	0.0690004	0.219939
LCK	-0.143535	0.134662	0.330272
STK16	-0.142139	0.138535	0.330272
TYK2	-0.134574	0.16101	0.357022
MAPK3	-0.127517	0.184323	0.391686
AGK	-0.123404	0.198999	0.411089
SLK	-0.122722	0.201514	0.411089
ABL2	-0.121021	0.207881	0.415762
EPHA2	-0.119911	0.212113	0.416067
FGFR4	-0.116378	0.225989	0.434923
MAP2K2	-0.100798	0.294742	0.546612
LYN	-0.0943568	0.326836	0.57478
IDH2	-0.0918386	0.339969	0.587742
RAF1	-0.0836369	0.385015	0.624317
INSR	-0.0822062	0.393225	0.624317
FASN	-0.0821348	0.393638	0.624317
RPS6KA5	-0.0751995	0.434923	0.642929
BTK	-0.0687163	0.475652	0.67384
TEK	-0.0630996	0.51254	0.688149
CSF1R	-0.0615008	0.523303	0.688149
JAK1	-0.0610686	0.526232	0.688149
AKT2	-0.0552365	0.566547	0.717383
PHKA2	-0.054854	0.569241	0.717383
CAMK1D	-0.0496294	0.606631	0.717383
PTK6	-0.0489069	0.611885	0.717383
BRAF	-0.0459371	0.63369	0.732412
AURKA	-0.0452116	0.639065	0.732412
NEK9	-0.0392624	0.683831	0.775009
SYK	-0.0335234	0.728082	0.816092
MASTL	-0.0250703	0.794882	0.87391
FYN	-0.0178567	0.853105	0.89708
TGFBR2	-0.00628806	0.948017	0.957403
EPHB3	0.00150581	0.987543	0.987543
DDR2	0.00967134	0.920124	0.938527
PDGFRA	0.0147062	0.878803	0.905434
ERBB4	0.0154789	0.872488	0.905434
ERBB2	0.0182501	0.849907	0.89708
ABL1	0.0197031	0.838113	0.89708
SRPK1	0.0204205	0.832304	0.89708
CDK4	0.0248306	0.7968	0.87391
FGFR2	0.0489157	0.611821	0.717383
DDR1	0.0499269	0.604473	0.717383
CDK6	0.050077	0.603385	0.717383
TAOK2	0.0501209	0.603067	0.717383
PRKCA	0.0534869	0.578919	0.717383
MET	0.0627105	0.515149	0.688149
ADCK1	0.0640783	0.506008	0.688149
MLKL	0.0667892	0.488144	0.682065
ACLY	0.0692199	0.472416	0.67384
KIT	0.0722925	0.452935	0.659991
MST1R	0.0774833	0.421063	0.631594
FLT4	0.0793223	0.41009	0.624317
PRKDC	0.079699	0.407863	0.624317
MAP2K3	0.0799933	0.406129	0.624317
JAK2	0.0824363	0.391897	0.624317
DAPK3	0.0880285	0.360464	0.612789
SRC	0.0967399	0.314711	0.563167
RPS6KA3	0.0972371	0.312218	0.563167
GSK3A	0.105386	0.2732	0.516044
YES1	0.130085	0.17557	0.381023
BRD3	0.137307	0.152597	0.345887
MAP4K5	0.139213	0.146928	0.340607
MAP4K2	0.141891	0.139232	0.330272
MAP4K4	0.145824	0.12849	0.32765
FGFR3	0.147526	0.124043	0.32442
FLT3	0.158199	0.0988063	0.265217
FGFR1	0.158636	0.0978673	0.265217
BRD4	0.16411	0.0866808	0.245596
EGFR	0.165675	0.0836774	0.24386
IGF1R	0.168211	0.0789856	0.236957
PRKX	0.169975	0.0758497	0.234445
CSNK1G3	0.175638	0.0664521	0.218649
AURKB	0.185814	0.0519519	0.182727
CSNK2A2	0.201689	0.034607	0.126068
CLK3	0.208634	0.0287205	0.1085
WEE1	0.216567	0.0230584	0.0904599
MAP3K5	0.219	0.021526	0.0878263
MTOR	0.224479	0.0183918	0.0781652
AXL	0.225455	0.0178768	0.0781652
TRRAP	0.235205	0.0133806	0.0649913
BRD2	0.254227	0.00736038	0.0417088
GAK	0.256347	0.00686742	0.0412045
EPHB2	0.294025	0.00182236	0.01549
FRK	0.306536	0.00112584	0.0114836
CSNK2A1	0.306704	0.00111842	0.0114836
BMPR1B	0.320133	0.000651028	0.00830061
PRKD3	0.323552	0.00056495	0.00823213
CSNK2B	0.36025	0.000110721	0.00225871
ATR	0.433825	2.19e-06	0.000111933
