# Supplementary material for: Proteogenomic Approaches for the Identification of NF1/Neurofibromin-depleted Estrogen Receptor–positive Breast Cancers for Targeted Treatment
Source: Cancer Res Commun. 2023 Jul 26;3(7):1366–77. doi: 10.1158/2767-9764.CRC-23-0044 (PMC10370361; doi:10.1158/2767-9764.CRC-23-0044)
Supplement: Table S2 — Correlations between kinase levels as determined by KIPA and NF1 status in the POL cohort. [file crc-23-0044-s07.xls]

## Sheet: Table S2_table_POL_NF1high_vs_N
Table S2: Correlations between kinase levels as determined by KIPA and NF1 status in the POL cohort
Gene symbol	Log2 "fold change" of NF1 low vs high1	P values2
BMPR1B	5.04203	3.02e-05
STK16	0.952194	0.00936968
CDK5	0.500364	0.0150006
INSR	1.77754	0.0247198
IGF1R	1.74891	0.0369781
RAF1	0.644445	0.0613595
IDH1	1.31954	0.0688287
ABL2	0.718686	0.0814233
TRIM28	0.846566	0.0836579
CSNK1G3	1.14997	0.0915857
TYK2	0.446075	0.0968495
MAPK3	0.563227	0.154925
ADCK1	0.588675	0.156117
JAK2	0.425182	0.160138
MAP2K3	0.618689	0.166249
PRKDC	0.34655	0.193182
ACVR1B	0.759176	0.200989
YES1	0.292475	0.21705
AKT2	0.667246	0.250816
WEE1	0.587244	0.257217
SRC	0.502932	0.276251
PTK6	2.8343	0.306585
ERBB2	0.591216	0.33201
GAK	0.456431	0.338989
ERBB4	0.75534	0.376146
AGK	0.146901	0.384441
MTOR	0.199392	0.400941
TRRAP	0.188412	0.403321
RPS6KA5	0.469031	0.420189
CLK3	0.249277	0.450553
CSNK2B	0.116687	0.461112
JAK1	0.200121	0.475689
FASN	0.44589	0.481528
NEK9	0.215558	0.481537
PAK2	0.290043	0.539221
IRAK1	0.18378	0.566749
PAK1	0.961326	0.576273
ACLY	0.224477	0.66471
SYK	0.169556	0.690116
PIK3CA	0.13632	0.740562
FGFR2	0.160984	0.741503
CDK4	0.122551	0.776152
CDK11B	0.109149	0.800943
LCK	0.121306	0.811437
ABL1	0.083626	0.858694
PRKD3	0.0491633	0.896756
BRD4	0.0685374	0.921586
TGFBR2	0.0266894	0.937993
MAP4K2	-0.0153626	0.972006
AKT1	-0.0303549	0.951008
TAOK2	-0.0282774	0.931209
CSNK2A2	-0.0766681	0.810071
PRKX	-0.0601432	0.779606
SLK	-0.100401	0.73999
FRK	-0.195485	0.731036
PDGFRA	-0.218224	0.718466
PIK3CD	-0.265299	0.714648
FYN	-0.0676127	0.712376
AURKB	-0.343823	0.700148
PHKA2	-0.149704	0.687069
MAP3K5	-0.104895	0.681186
IDH2	-0.259336	0.648285
PDGFRB	-0.224599	0.64548
CSNK1A1	-0.0952926	0.624128
AURKA	-0.541152	0.607889
MAP4K5	-0.16359	0.605153
CSF1R	-0.246305	0.591788
ATR	-0.0694424	0.576413
MST1R	-0.667624	0.565454
BTK	-0.227575	0.531065
CSNK2A1	-0.17373	0.526551
AXL	-0.273971	0.470321
RPS6KA3	-0.202746	0.461396
EPHB2	-0.341368	0.450096
DDR1	-0.255558	0.440493
FGFR4	-0.765755	0.342399
PDXK	-0.348146	0.336655
BRD2	-0.4566	0.320448
GSK3A	-0.263032	0.29774
BRD3	-0.422567	0.255707
HCK	-0.309238	0.253651
SRPK1	-0.515355	0.240741
MAP4K4	-0.365056	0.23552
PRKCA	-0.448061	0.176317
MLKL	-0.439944	0.153665
MAP2K2	-0.594404	0.0872452
LYN	-0.402239	0.0856491
RPS6KA1	-0.576151	0.0707628
EPHB3	-0.787731	0.0600898
DAPK3	-0.586102	0.051076
MAP2K1	-0.552676	0.0365644
EPHA2	-1.11664	0.0271358
CAMK1D	-1.60258	0.0108699
ROR2	-1.19007	0.00501098
RET	-3.53473	0.00134606
Notes:
1NF1 levels, as determined by KIPA (see Table S4), were devided into high and low from the median.
2P-value by Pearson Correlation.
