# Supplementary material for: Proteogenomic Approaches for the Identification of NF1/Neurofibromin-depleted Estrogen Receptor–positive Breast Cancers for Targeted Treatment
Source: Cancer Res Commun. 2023 Jul 26;3(7):1366–77. doi: 10.1158/2767-9764.CRC-23-0044 (PMC10370361; doi:10.1158/2767-9764.CRC-23-0044)
Supplement: Table S3 — H-scores of NF1 protein levels in patient and PDX tumors as determined by IHC. [file crc-23-0044-s08.xlsx]

## Sheet: For the paper
Table S3: H-scores of NF1 protein levels in patient and PDX tumors as determined by IHC
Sample ID	IHC ranking	Proportion	Intensity	H-score1
POL and WHIM PDX controls:
POL 811	High	100	3	300
POL 826	High	100	3	300
POL 802	Medium	100	2	200
POL 834	low	95	1	95
POL 807	low	90	1	90
POL 307	negative	100	0	0
POL 118	negative	100	0	0
WHIM37	High	100	3	300
WHIM40	Medium	100	2	200
WHIM16	Low	100	1	100
WHIM TMA2:
WHIM16-t4	Low	100	1	100
WHIM16-t1	Low	100	1	100
WHIM24-t1	Low	100	1	100
WHIM24-t2	Low	100	1	100
WHIM37-t2	High	100	3	300
WHIM37-t3	High	100	3	300
WHIM37-t4	High	100	3	300
WHIM40-t1	Medium	100	2	200
WHIM40-t2	Medium	100	2	200
WHIM40-t3	Medium	100	2	200
WHIM40-t4	Medium	100	2	200
WHIM43-t1	Medium	100	2	200
WHIM43-t4	Medium	100	2	200
WHIM9-t1	Low	100	1	100
WHIM9-t2	Medium	100	2	200
WHIM9-t3	Medium	100	2	200
Notes:
1H-score = Porportion × Intensity.
2"t" denotes separate tumor from the same PDX model.
