# Supplementary material for: Proteogenomic Approaches for the Identification of NF1/Neurofibromin-depleted Estrogen Receptor–positive Breast Cancers for Targeted Treatment
Source: Cancer Res Commun. 2023 Jul 26;3(7):1366–77. doi: 10.1158/2767-9764.CRC-23-0044 (PMC10370361; doi:10.1158/2767-9764.CRC-23-0044)
Supplement: Table S4 — NF1 protein levels as measured by KIPA-SureQuant in the PDX models. [file crc-23-0044-s09.xlsx]

## Sheet: POL patient ki67 and NF1
Table S4: NF1 protein levels as measured by KIPA-SureQuant in the PDX models
PDX	Tumor content1, %	NF1 levels,	Ave. NF1 levles
		fmol/TIC
WHIM16	952, 90, 89	0.59, 1.06, 0.66	0.77
WHIM24	81, 89, 93	0.61, 1.28, 1.38	1.09
WHIM40	86, 87, 88	1.9, 1.95, 2.01	1.95
WHIM9	85, 85	2.34, 2.21	2.27
WHIM43	84, 88, 90	3.94, 4.34, 3.88	4.05
WHIM37	91, 91	5.94, 6.02	5.98
Notes:
1Tumor contents were determined computationally by measuring peptides of human origin (See Materials and Methods).
2Multiple tumors are avaialbe for the same model. These are the same samples used for the IHC assay (Table S3).
