# Supplementary material for: Proteogenomic Approaches for the Identification of NF1/Neurofibromin-depleted Estrogen Receptor–positive Breast Cancers for Targeted Treatment
Source: Cancer Res Commun. 2023 Jul 26;3(7):1366–77. doi: 10.1158/2767-9764.CRC-23-0044 (PMC10370361; doi:10.1158/2767-9764.CRC-23-0044)
Supplement: Table S5 — Ki67 and NF1 protein levels in the POL cohort. [file crc-23-0044-s10.xlsx]

## Sheet: Final for the paper (2)
Table S5: Ki67 and NF1 protein levels in the POL cohort
Patient ID	Ki671, %		Treatment response2	Tumor content3, %	NF1 levels by KIPA-SureQuant,	Ave. NF1 levles
	Pre	Post			fmol/TIC
811	22.6	1.6	Sensitive	70	0.9874, 1.396	1.19173
826	12.2	1.6	Sensitive	52	0.684976	0.684976
118	44	12.6	Resistant	53	0.505397	0.505397
807	15.3	4.2	Sensitive	57	0.828051	0.828051
125	24.5	5.4	Sensitive	62	0.667, 0.538, 1.115	0.73657
307	46.3	6.1	Sensitive	80	0.642, 1.254	0.948331
834	14.7	6.5	Sensitive	60	0.632686	0.632686
507	7.8	6.6	Sensitive	50	0.664875	0.664875
402	12.4	10.2	Resistant	67	0.991474	0.991474
808	23.8	5.9	Sensitive	78	0.250808	0.250808
802	65	81.4	Resistant	68	0.504	0.504
1The pre- and post-treatment Ki67 values for most of the tumors have been published in Ellis et al 2017, except those in 118 and 802.
2Resistance was defined as Ki67>10%.
3Pre-treatment samples with tumor contents ≥50% were selected for MS analyses.
4Multiple biopsies are avaialbe for the same patient.
